# Supplementary material for: Phytochemical Profile, Antioxidant Potential and Toxicity Evaluation of the Essential Oils from Duguetia and Xylopia Species (Annonaceae) from the Brazilian Amazon
Source: Antioxidants (Basel). 2022 Aug 30;11(9):1709. doi: 10.3390/antiox11091709 (PMC9495368; doi:10.3390/antiox11091709)
Supplement: Supplementary file 1 [file antioxidants-11-01709-s001.zip]

Archive with 1 entries (1 files):
- antioxidants-1864164-supplementary.pdf
